# Supplementary material for: A Contactless and Biocompatible Approach for 3D Active Microrobotic Targeted Drug Delivery
Source: Micromachines (Basel). 2019 Jul 31;10(8):504. doi: 10.3390/mi10080504 (PMC6722705; doi:10.3390/mi10080504)
Supplement: Supplementary file 1 [file micromachines-10-00504-s001.zip]

Archive with 1 entries (1 files):
- MicroroboticTargetedDrugDeliveryVideo.mp4
